# Supplementary material for: Effects of Early-Stage Treeline Shifts on Soil Microbial Biomass and Catabolic Diversity in Reserved and Grazed Subalpine Meadows
Source: Plants (Basel). 2025 May 20;14(10):1541. doi: 10.3390/plants14101541 (PMC12115023; doi:10.3390/plants14101541)
Supplement: Supplementary file 1 [file plants-14-01541-s001.zip]

Archive with 1 entries (1 files):
- plants-3595065-supplementary.pdf
